# Supplementary material for: Multi-modality imaging of complex functional tricuspid regurgitation successfully addressed by a patient-tailored ‘zipping by clipping strategy’ with the K-Clip tricuspid annuloplasty system
Source: Eur Heart J Case Rep. 2024 Jul 30;8(8):ytae374. doi: 10.1093/ehjcr/ytae374 (PMC11319875; doi:10.1093/ehjcr/ytae374)
Supplement: ytae374_Supplementary_Data [file ytae374_supplementary_data.zip]

Archive with 5 entries (5 files):
- Supplemental Materials.docx
- Video S1.mp4
- Video S2.mp4
- Video S3.mp4
- Video S4.mp4
